# Supplementary material for: Males and Females Gain Differentially from Sociality in a Promiscuous Fruit Bat Cynopterus sphinx
Source: PLoS One. 2015 Mar 20;10(3):e0122180. doi: 10.1371/journal.pone.0122180 (PMC4368723; doi:10.1371/journal.pone.0122180)
Supplement: S2 File — (XLS) [file pone.0122180.s002.xls]

## Sheet: all.csv
ID	LOCATION	SEX	AGE	CSP1	CSP1	CSP2	CSP2	CSP3	CSP3	CSP4	CSP4	CSP5	CSP5	CSP6	CSP6	CSP7	CSP7	CSP9	CSP9
CSA1	Main colony	F	A	199	199	119	125	94	103	157	157	157	157	142	146	251	267	290	302
CSA2	Main colony	M	PUP	193	199	122	125	94	103	157	157	137	157	146	150	243	267	290	290
CSA3	Main colony	M	A	205	220	125	128	94	94	149	149	157	165	142	158	239	239	286	294
CSA4	Main colony	F	A	199	205	128	128	94	94	149	149	145	157	138	158	239	239	286	290
CSA5	Main colony	F	PUP	205	220	125	128	94	94	149	149	157	165	142	158	239	239	286	294
CSA6	Main colony	F	A	205	220	122	125	94	103	149	153	137	157	134	146	239	239	286	290
CSA7	Main colony	F	PUP	202	205	122	128	94	94	149	153	137	137	134	150	243	243	286	290
CSA8	Main colony	F	A	205	220	122	128	94	103	145	149	137	165	146	158	243	243	286	290
CSA9	Main colony	M	PUP	199	220	122	125	94	103	149	153	157	165	130	146	239	243	286	286
CSA10	Main colony	F	A	184	199	119	122	94	97	149	153	157	157	126	138	239	251	286	290
CSA11	Main colony	M	PUP	199	211	119	122	94	103	149	153	157	157	126	126	239	251	286	290
CSA12	Main colony	F	A	202	220	119	125	94	94	149	153	153	165	138	142	239	239	290	290
CSA13	Main colony	F	PUP	193	220	125	128	94	97	145	153	161	165	142	150	239	243	290	290
CSA14	Main colony	F	A	199	211	125	128	94	94	145	153	157	157	138	146	239	243	290	290
CSA15	Main colony	M	PUP	202	220	122	125	94	103	145	153	157	161	126	130	239	239	286	290
CSA16	Main colony	M	A	199	202	119	125	94	94	149	149	157	165	130	138	243	251	290	290
CSA17	Main colony	F	A	199	220	125	128	94	103	149	157	157	161	126	138	239	239	290	290
CSA18	Main colony	M	PUP	199	202	125	128	94	103	149	149	161	165	126	138	251	251	290	290
CSA19	Main colony	F	A	202	211	119	128	94	94	145	157	157	161	130	138	235	235	286	290
CSA20	Main colony	M	PUP	211	220	125	128	94	94	145	157	161	169	130	138	251	251	290	290
CSA21	Main colony	F	A	193	220	119	125	97	97	153	157	141	153	130	150	247	247	286	290
CSA22	Main colony	F	PUP	193	202	119	125	97	103	145	153	153	165	130	154	239	239	286	290
CSA23	Main colony	F	A	205	220	119	125	94	94	153	141	157	173	130	134	247	247	290	290
CSA24	Main colony	F	PUP	193	205	125	128	94	97	141	153	137	173	126	130	243	247	290	290
CSA25	Main colony	F	A	202	220	125	128	94	97	141	153	137	157	130	142	227	251	290	290
CSA26	Main colony	F	A	199	199	125	128	94	94	149	153	157	169	130	130	239	243	286	290
CSA27	Main colony	F	PUP	199	202	125	128	94	103	149	149	137	157	130	150	239	247	286	294
CSA28	Main colony	F	A	202	220	125	125	94	103	149	149	137	165	130	146	243	243	290	290
CSA29	Main colony	M	PUP	220	220	125	125	94	103	149	153	137	137	130	142	239	243	286	290
CSA30	Main colony	M	A	202	220	125	128	94	103	149	153	137	137	142	150	239	247	286	294
CSA31	Main colony	M	A	220	220	119	128	94	97	145	149	165	177	130	130	247	267	290	294
CSA32	Main colony	F	A	199	202	119	119	94	103	145	149	157	177	130	134	239	239	290	290
CSA33	Main colony	M	PUP	199	199	119	119	94	103	149	153	137	157	126	134	239	239	290	290
CSA34	Main colony	M	A	199	220	125	128	94	103	153	153	165	165	138	142	247	251	290	294
CSA35	Main colony	M	A	199	220	122	128	94	103	149	153	129	169	138	138	251	251	290	294
CSA36	Main colony	F	A	193	199	119	128	94	103	153	153	137	157	130	146	235	259	290	290
CSA37	Main colony	F	PUP	193	202	125	128	94	94	145	153	137	137	138	146	235	247	290	294
CSA38	Main colony	F	A	196	202	119	122	94	103	145	153	161	169	134	142	235	235	294	306
CSA39	Main colony	M	PUP	202	211	119	128	94	94	145	145	129	169	134	146	239	243	290	294
CSA40	Main colony	F	A	199	202	119	128	97	103	153	157	145	157	134	146	227	243	290	290
CSA41	Main colony	F	PUP	199	202	119	122	94	103	153	157	137	157	126	146	227	243	290	290
CSA42	Main colony	F	A	199	220	122	125	94	103	149	153	137	185	138	142	235	239	286	290
CSA43	Main colony	F	A	211	220	125	125	94	94	145	153	137	137	126	142	267	267	286	294
CSA44	Main colony	F	PUP	202	220	125	125	94	94	145	145	137	161	126	142	243	243	286	290
CSA45	Main colony	F	A	199	214	122	125	97	97	149	153	125	137	146	150	239	247	286	290
CSA46	Main colony	M	PUP	199	202	122	122	97	100	145	149	125	137	150	150	243	247	286	290
CSA47	Main colony	F	A	202	211	125	125	97	109	149	153	153	157	146	158	247	255	286	294
CSA48	Main colony	M	PUP	193	199	125	128	97	103	149	153	137	161	138	150	235	243	290	290
CSA49	Main colony	F	A	193	202	125	128	94	103	141	153	129	137	130	134	239	243	290	294
CSA50	Main colony	M	PUP	202	220	125	128	94	94	153	157	137	169	130	150	239	239	290	294
CSA51	Main colony	F	A	199	214	119	122	94	94	145	145	137	153	126	138	239	223	290	290
CSA52	Main colony	M	PUP	199	220	119	119	94	103	145	145	137	165	126	134	239	239	290	290
CSA53	Main colony	F	A	202	202	122	128	94	115	149	153	161	165	126	138	251	255	290	294
CSA54	Main colony	F	PUP	199	202	119	122	94	94	145	149	129	161	126	138	255	255	290	290
CSA55	Main colony	F	A	199	211	122	125	94	94	149	153	137	137	126	138	239	251	290	294
CSA56	Main colony	F	PUP	199	220	119	122	94	103	149	149	165	169	126	138	243	251	294	294
CSA57	Main colony	M	A	202	220	119	125	94	103	145	149	137	165	126	154	239	239	286	290
CSA58	Main colony	F	A	184	199	122	122	94	103	145	153	153	153	138	146	239	239	290	290
CSA59	Main colony	M	PUP	199	211	119	122	94	103	145	149	129	153	134	146	239	243	286	290
CSA60	Main colony	F	A	193	220	119	125	94	103	145	145	137	165	130	142	239	239	286	298
CSA61	Main colony	M	PUP	202	220	125	125	103	115	145	145	137	137	130	142	239	239	290	298
CSA62	Main colony	F	A	199	205	119	119	94	103	141	153	153	169	126	138	239	251	294	294
CSA63	Main colony	M	PUP	199	202	119	125	94	94	153	157	137	153	138	146	235	251	294	298
CSA64	Main colony	F	A	184	199	119	119	94	103	137	149	137	169	130	146	243	247	286	290
CSA65	Main colony	M	PUP	184	199	122	128	94	94	149	153	137	169	130	146	239	243	286	290
CSA66	Main colony	M	A	196	211	119	122	94	94	145	149	129	137	138	146	243	243	286	290
CSA67	Main colony	M	A	193	202	119	128	94	94	141	153	157	165	130	142	239	259	290	290
CSA68	Main colony	M	A	202	211	122	128	94	94	145	145	137	169	134	146	239	247	290	290
CSA69	Main colony	M	A	196	211	119	125	94	97	145	153	137	161	150	158	251	251	290	290
CSA70	Main colony	M	A	199	220	125	125	94	109	145	153	137	165	130	130	251	267	294	298
CSA71	Main colony	F	A	196	211	119	119	94	97	149	153	137	173	122	130	239	243	290	290
CSA72	Main colony	F	PUP	202	211	119	128	94	94	149	157	137	173	130	138	243	251	290	290
CSA73	Main colony	F	A	193	205	122	128	94	94	145	153	157	165	138	154	251	251	290	294
CSA74	Main colony	F	PUP	202	205	119	122	94	94	153	141	157	161	142	154	239	243	290	290
CSA75	Main colony	F	A	199	205	119	122	94	103	149	153	129	161	134	150	239	239	290	290
CSA76	Main colony	F	PUP	205	220	119	122	94	94	149	149	161	169	134	150	239	239	290	290
CSA77	Main colony	F	PUP	187	202	122	125	94	94	149	153	153	173	130	142	239	247	290	294
CSA78	Main colony	M	A	199	202	125	125	103	103	153	153	129	157	130	130	239	239	286	286
CSA79	Main colony	F	A	199	205	119	122	94	103	141	153	137	169	126	146	239	247	290	294
CSA80	Main colony	M	PUP	193	202	119	122	94	115	145	153	137	169	118	126	239	239	290	294
CSA81	Main colony	M	A	199	211	119	128	94	94	145	157	137	153	142	158	243	247	290	290
CSA82	Main colony	M	A	202	220	125	128	94	94	153	153	149	165	130	142	239	247	290	294
CSA83	Main colony	F	A	211	220	122	122	94	94	145	153	129	137	134	146	235	251	286	290
CSA84	Main colony	F	PUP	205	211	122	125	94	94	153	153	137	173	142	146	235	247	286	290
CSA85	Main colony	F	A	184	199	119	125	94	106	145	157	129	137	130	150	239	247	290	294
CSA86	Main colony	M	PUP	199	220	122	125	94	103	145	145	137	153	138	150	243	247	290	290
CSA87	Main colony	M	A	199	220	122	128	94	103	145	153	137	153	138	154	239	243	290	290
CSA88	Main colony	M	A	184	199	119	122	94	94	149	157	153	165	154	166	239	255	294	294
CSA89	Main colony	F	A	199	211	119	122	94	109	153	153	165	137	138	150	239	255	294	294
CSA90	Main colony	F	PUP	199	211	119	125	94	103	149	153	137	165	130	138	239	247	290	294
CSA91	Main colony	F	A	184	199	119	125	94	94	149	153	137	161	130	142	235	239	286	290
CSA92	Main colony	M	PUP	199	202	119	125	94	94	145	153	137	161	130	138	235	243	290	290
CSA93	Main colony	F	PUP	184	199	119	125	97	97	149	153	129	157	134	146	247	247	290	290
CSA94	Main colony	M	A	199	199	119	125	94	97	153	153	157	165	138	150	243	247	290	294
CSA95	Main colony	F	A	202	205	122	122	94	94	141	153	149	161	142	146	243	247	290	294
CSA96	Main colony	F	A	211	220	122	122	94	94	145	153	157	165	154	166	239	239	286	290
CSA97	Main colony	F	PUP	199	220	119	122	94	94	145	157	141	157	150	154	239	239	286	290
CSA98	Main colony	F	A	211	220	122	128	94	94	153	153	149	153	142	154	247	251	290	290
CSA99	Main colony	F	A	199	199	119	128	94	94	145	153	137	153	138	138	239	239	286	286
CSA100	Main colony	F	PUP	199	202	119	125	94	121	149	153	137	153	126	138	243	243	286	290
CSA101	Main colony	M	A	202	220	122	122	94	103	145	157	137	137	138	150	235	223	286	290
CSA102	Main colony	M	A	214	220	125	128	94	94	153	153	153	153	130	130	239	247	290	290
CSA103	Main colony	M	A	199	202	125	131	106	115	141	153	137	153	126	150	239	243	290	290
CSA104	Main colony	F	A	202	220	122	122	94	94	145	145	161	185	122	154	235	239	290	290
CSA105	Main colony	F	PUP	199	202	119	122	94	97	145	153	161	185	138	154	239	239	290	290
CSA106	Main colony	F	PUP	202	202	119	125	94	94	145	153	137	153	126	142	251	251	290	290
CSA107	Main colony	F	A	205	211	125	125	103	103	153	157	153	173	130	150	239	247	286	290
CSA108	Main colony	F	A	193	211	122	122	97	97	145	153	157	165	138	138	239	243	286	290
CSA109	Main colony	F	PUP	205	211	125	128	94	94	141	153	129	157	130	138	239	243	290	290
CSA110	Main colony	F	A	202	211	125	125	94	106	145	153	165	189	126	138	239	267	290	290
CSA111	Main colony	F	PUP	196	211	122	125	103	106	145	153	137	185	138	138	235	239	286	290
CSA112	Main colony	F	A	199	211	122	128	94	94	141	153	149	165	126	142	267	267	286	290
CSA113	Main colony	M	PUP	199	220	122	128	94	94	153	157	137	165	126	138	235	267	286	290
CSA114	Main colony	F	A	199	220	122	125	94	94	153	157	137	153	150	158	235	235	286	286
CSA115	Main colony	F	A	190	199	125	125	94	94	141	153	137	137	146	154	231	251	290	294
CSA116	Main colony	F	A	199	220	128	128	94	94	141	153	157	169	130	138	239	243	286	290
CSA117	Main colony	F	PUP	199	220	125	128	94	115	141	153	153	169	130	138	243	243	286	290
CSA118	Main colony	F	A	199	220	119	125	94	97	153	153	137	137	130	138	243	251	286	290
CSA119	Main colony	F	PUP	199	220	119	119	94	97	141	153	137	137	130	158	223	243	286	290
CSA120	Main colony	M	A	205	214	125	125	94	103	149	149	157	169	118	130	235	239	286	290
CSA121	Main colony	F	A	199	211	122	122	94	94	145	149	129	137	126	130	239	247	290	290
CSA122	Main colony	M	A	202	211	122	128	94	94	145	145	137	169	134	146	239	247	290	290
CSA123	Main colony	M	PUP	193	205	128	131	94	94	149	157	161	169	126	138	239	239	290	290
CSA124	Main colony	F	A	205	220	125	131	94	103	149	157	129	161	138	138	239	239	290	290
CSA125	Main colony	F	PUP	202	202	125	128	94	94	153	153	137	165	130	142	239	247	290	294
CSA126	Main colony	F	A	193	202	125	128	94	103	153	153	137	137	130	134	239	243	290	294
CSA127	Main colony	M	A	205	211	128	128	94	94	145	157	137	153	142	158	243	247	290	290
CSA128	Main colony	F	A	199	211	122	128	94	94	157	157	137	153	130	138	243	251	290	290
CSA129	Main colony	F	PUP	202	211	119	128	94	103	145	157	137	137	126	138	239	243	290	290
CSA130	Main colony	F	A	202	211	125	125	91	103	145	153	157	185	126	138	239	267	290	294
CSA131	Main colony	F	A	199	205	128	122	94	94	149	149	145	157	138	158	239	227	286	290
CSA132	Main colony	F	PUP	193	205	122	125	94	94	145	149	137	145	146	158	239	251	286	286
CSA133	Main colony	F	A	211	220	125	125	94	94	145	153	137	137	126	142	267	267	286	294
CSA134	Main colony	M	PUP	205	211	125	128	94	94	145	157	137	137	142	142	247	247	290	294
CSA135	Main colony	M	A	199	202	122	128	94	115	145	149	137	157	130	138	239	239	290	294
CSA136	Main colony	F	A	202	202	122	128	94	115	149	153	161	165	138	138	251	255	290	294
CSA137	Main colony	M	PUP	202	202	125	128	94	94	149	153	157	161	138	138	251	251	290	294
CSA138	Main colony	F	A	199	211	122	125	94	103	149	153	137	169	126	138	239	251	290	294
CSA139	Main colony	F	PUP	199	220	125	125	94	103	149	153	129	169	126	142	243	251	290	290
CSA140	Main colony	M	A	202	220	119	125	103	103	145	149	137	165	126	154	239	239	286	290
CSA141	Main colony	F	A	199	220	125	128	103	103	149	157	157	161	126	138	239	239	290	290
CSA142	Main colony	M	PUP	193	199	119	128	94	103	149	157	157	165	138	138	251	251	290	290
CSA143	Main colony	F	A	205	220	122	128	94	103	145	149	137	165	146	158	243	243	286	290
CSA144	Main colony	M	PUP	199	199	119	125	94	106	145	149	137	165	130	150	243	247	290	290
CSA145	Main colony	F	A	211	220	122	122	94	94	145	153	129	137	146	146	235	251	286	290
CSA146	Main colony	F	PUP	199	211	122	125	94	94	153	153	137	157	138	146	239	251	290	290
CSA147	Main colony	M	A	196	202	125	125	94	94	145	153	137	149	138	150	247	267	290	294
CSA148	Main colony	F	A	199	199	119	119	94	103	149	149	137	169	130	146	243	247	286	290
CSA149	Main colony	F	PUP	199	211	119	128	94	103	149	149	129	169	130	138	239	243	290	290
CSA150	Main colony	M	A	199	220	122	122	94	103	149	153	129	169	138	138	251	251	290	294
CSA151	Main colony	M	A	214	220	122	125	94	94	149	149	137	169	126	138	239	243	290	290
CSA152	Main colony	F	A	211	214	122	128	94	103	149	149	129	161	126	142	235	239	290	290
CSA153	Main colony	F	A	199	202	119	128	94	103	141	153	157	177	126	138	243	243	290	302
CSA154	Main colony	F	PUP	199	220	119	128	94	103	153	153	157	177	130	138	243	251	290	290
CSA155	Main colony	F	A	205	220	122	128	94	103	153	157	145	145	138	146	239	243	286	290
CSA156	Main colony	M	PUP	205	211	119	122	103	103	153	157	157	173	122	146	239	243	286	286
CSA157	Main colony	M	A	199	220	122	128	94	103	153	153	137	153	138	154	239	243	290	290
CSA158	Main colony	F	A	193	220	119	128	94	94	153	153	137	169	138	142	239	247	290	290
CSA159	Main colony	F	PUP	193	205	119	119	94	94	149	153	157	169	130	142	239	239	290	290
CSA160	Main colony	M	A	202	205	122	122	103	103	145	153	161	161	142	146	239	243	286	290
CSA161	Main colony	F	A	205	220	119	122	94	103	145	153	137	157	138	150	251	251	290	290
CSA162	Main colony	F	PUP	220	220	122	128	94	103	153	157	137	165	138	150	251	251	290	290
CSA163	Main colony	F	A	220	205	119	125	94	103	149	153	137	137	126	154	243	255	290	294
CSA164	Main colony	F	PUP	199	220	125	131	94	103	149	153	137	137	142	154	243	247	290	294
CSA165	Main colony	M	A	184	199	119	122	94	94	153	157	137	161	130	150	243	251	286	290
CSA166	Main colony	M	A	199	202	119	125	94	94	149	149	157	165	130	138	243	251	290	290
CSA167	Main colony	F	A	220	220	119	125	94	94	149	153	153	165	138	142	239	239	290	290
CSA168	Main colony	M	PUP	202	220	119	125	94	103	145	149	165	165	126	142	239	239	290	290
CSA169	Main colony	F	A	205	220	122	125	94	103	149	153	137	157	134	146	239	239	286	290
CSA170	Main colony	F	PUP	202	220	119	125	94	103	149	149	157	157	130	134	243	243	286	290
CSA171	Main colony	F	A	202	211	119	128	94	94	145	157	157	161	130	138	235	235	286	290
CSA172	Main colony	M	PUP	202	202	119	128	94	94	149	157	157	165	126	138	235	243	286	290
CSA173	Main colony	M	A	202	220	119	119	94	97	145	149	165	177	118	130	247	267	290	294
CSA174	Main colony	F	A	199	202	125	128	94	94	145	153	153	157	142	150	239	247	286	290
CSA175	Main colony	F	PUP	199	199	119	125	94	94	145	153	137	157	130	142	239	239	290	290
CSA176	Main colony	M	A	205	214	122	125	103	106	145	157	161	185	138	146	239	239	290	290
CSA177	Main colony	F	A	199	220	122	125	94	94	153	157	137	153	150	158	235	235	286	286
CSA178	Main colony	F	PUP	199	220	125	125	94	94	145	157	137	153	130	158	247	247	286	290
CSA179	Main colony	F	A	199	205	119	122	94	103	149	153	129	161	134	150	239	239	290	290
CSA180	Main colony	F	A	205	211	125	125	103	103	153	157	153	165	130	138	239	247	286	290
CSA181	Main colony	F	A	193	211	122	125	94	94	141	153	157	165	126	138	239	243	286	290
CSA182	Main colony	F	PUP	193	211	122	128	94	94	149	153	157	165	126	150	243	267	290	290
CSA183	Main colony	F	A	184	199	125	128	94	94	145	157	137	161	130	154	235	239	286	290
CSA184	Main colony	F	A	202	211	119	125	94	94	141	153	129	137	126	126	251	251	290	294
CSA185	Main colony	M	A	214	220	125	128	94	94	153	153	153	153	130	130	239	247	290	290
CSA186	Main colony	M	A	202	211	119	125	94	97	145	153	137	161	150	158	251	251	290	290
CSA187	Main colony	F	A	199	205	119	128	94	94	149	149	145	157	138	158	239	239	286	290
CSA188	Main colony	F	PUP	202	205	122	128	94	94	145	149	145	161	150	158	239	239	290	290
CSA189	Main colony	F	A	199	211	119	128	94	94	153	141	157	157	138	150	239	243	286	290
CSA190	Main colony	M	PUP	199	220	125	125	94	94	141	153	149	157	130	150	239	239	286	290
CSA191	Main colony	F	A	193	205	119	122	103	109	153	153	157	169	142	150	235	235	290	294
CSA192	Main colony	M	PUP	193	199	119	125	97	103	149	153	157	169	150	150	235	239	290	290
CSA193	Main colony	F	A	199	214	122	125	97	97	149	153	137	137	146	150	239	247	286	290
CSA194	Main colony	F	PUP	199	211	119	122	94	97	145	149	129	137	146	150	239	239	286	290
CSA195	Main colony	F	A	202	220	125	128	94	94	141	153	137	161	134	150	235	247	290	294
CSA196	Main colony	M	PUP	211	220	122	125	94	94	141	153	129	137	134	150	247	251	290	294
CSA197	Main colony	M	A	196	202	125	125	94	94	145	153	137	149	138	150	247	267	290	294
CSA198	Main colony	M	A	202	220	125	128	94	94	153	157	137	169	130	150	239	239	290	294
CSA199	Main colony	F	A	199	202	122	128	103	103	145	153	137	157	142	146	239	251	290	298
CSA200	Main colony	F	A	193	199	125	125	94	94	153	157	137	157	130	146	247	267	290	294
CSA201	Main colony	F	PUP	193	220	125	128	94	94	149	157	137	137	142	146	239	267	286	294
CSA202	Main colony	F	A	220	220	122	125	94	94	145	153	129	157	126	150	239	239	290	294
CSA203	Main colony	F	PUP	202	220	125	125	94	115	153	153	129	153	138	150	239	239	290	294
CSA204	Main colony	F	A	199	220	128	128	94	94	153	153	157	169	130	138	239	243	286	290
CSA205	Main colony	F	PUP	205	214	122	125	94	103	145	153	161	185	138	138	239	239	290	290
CSA206	Main colony	F	A	199	202	125	128	94	94	145	153	153	157	142	150	239	247	286	290
CSA207	Main colony	F	PUP	202	205	122	128	94	94	145	153	153	173	142	142	239	247	286	286
CSA208	Main colony	F	A	199	211	119	122	94	103	153	153	137	165	138	154	239	255	294	294
CSA209	Main colony	F	A	202	220	122	128	94	94	145	145	153	185	122	154	235	239	290	290
CSA210	Main colony	F	A	193	205	122	128	94	103	149	153	153	161	138	146	231	251	290	294
CSA211	Main colony	F	A	184	199	119	128	94	94	149	149	137	153	126	138	219	239	286	286
CSA212	Main colony	F	PUP	199	211	125	128	94	94	145	145	153	177	130	138	239	267	286	294
CSA213	Main colony	F	A	205	211	125	125	103	94	153	157	153	165	130	138	239	247	286	290
CSA214	Main colony	M	PUP	199	205	125	125	94	103	153	153	165	177	126	138	239	267	286	294
CSA215	Main colony	M	PUP	199	202	122	125	94	94	145	145	153	177	122	138	239	267	290	294
CSA216	Main colony	F	A	199	211	122	128	94	94	153	153	157	165	126	142	267	267	286	290
CSA217	Main colony	F	PUP	199	211	125	128	94	94	153	153	157	177	138	142	267	267	290	294
CSA218	Main colony	F	A	202	205	125	128	94	94	149	149	153	153	122	146	239	247	290	290
CSA219	Main colony	F	PUP	202	205	128	128	94	94	149	153	137	153	122	138	239	247	286	290
CSA220	Main colony	M	A	199	202	125	125	94	115	153	153	137	157	138	150	239	247	290	290
CSA221	Main colony	F	A	199	211	128	128	94	103	149	149	129	169	130	138	239	243	290	290
CSA222	Main colony	M	PUP	211	214	128	128	94	94	149	153	153	169	130	138	243	247	290	290
CSA223	Main colony	F	A	199	220	125	125	94	103	149	149	137	169	126	130	239	243	286	290
CSA224	Main colony	F	A	199	220	119	128	103	103	145	153	137	161	126	142	243	247	286	294
CSA225	Main colony	M	PUP	211	211	122	122	94	94	149	153	129	161	138	146	243	247	286	290
CSA226	Main colony	F	PUP	208	220	119	125	103	103	153	157	137	161	126	138	243	247	290	294
CSA227	Main colony	F	A	196	220	122	128	94	106	145	149	157	165	138	146	251	251	290	290
CSA228	Main colony	F	PUP	196	199	125	128	94	94	145	153	153	157	130	138	251	251	290	290
CSA229	Main colony	F	A	211	220	119	122	94	94	145	153	157	161	134	146	243	247	286	294
CSA230	Main colony	M	A	205	211	122	128	94	106	149	153	169	177	138	150	243	267	290	290
CSA231	Main colony	F	A	199	202	125	128	94	103	137	149	137	157	150	130	239	247	286	294
CSA232	Main colony	M	PUP	199	202	119	128	94	103	137	149	153	157	122	130	239	239	286	290
CSA233	Main colony	F	A	193	211	122	125	94	94	141	153	157	165	126	138	239	243	286	290
CSA234	Main colony	F	A	199	211	122	128	97	97	149	153	137	173	122	130	239	243	290	290
CSA235	Main colony	F	A	199	202	119	122	94	94	145	149	129	161	126	138	255	255	290	290
CSA236	Main colony	M	PUP	202	202	119	128	94	94	145	145	129	161	138	150	251	255	290	298
CSA237	Main colony	F	A	199	211	122	125	94	103	149	153	137	169	126	138	239	251	290	294
CSA238	Main colony	M	PUP	211	220	119	122	94	103	145	149	137	137	126	154	239	239	286	294
CSA239	Main colony	F	A	202	202	122	128	94	115	149	153	161	165	126	138	251	255	290	294
CSA240	Main colony	M	PUP	202	202	122	125	103	115	149	153	165	165	126	138	239	255	286	294
CSA241	Main colony	F	A	199	199	125	128	94	106	145	157	137	137	130	150	239	247	290	294
CSA242	Main colony	M	A	199	202	125	125	103	103	153	153	129	157	130	130	239	239	286	286
CSA243	Main colony	F	A	193	220	128	128	94	103	149	153	137	137	138	142	235	239	290	294
CSA244	Main colony	M	PUP	199	220	119	128	94	103	149	153	137	137	130	142	239	239	290	294
CSA245	Main colony	M	A	205	220	122	125	94	94	153	153	173	177	126	142	239	247	286	286
CSA246	Main colony	M	A	205	220	122	125	94	94	149	153	157	173	134	142	239	239	286	294
CSA247	Main colony	F	A	211	220	125	125	94	94	145	153	137	137	126	142	267	267	286	294
CSA248	Main colony	M	PUP	196	211	125	125	94	94	145	153	137	157	138	142	239	267	286	290
CSA249	Main colony	F	A	202	211	119	128	94	94	145	157	157	161	130	138	235	235	286	290
CSA250	Main colony	F	PUP	202	211	125	128	94	97	145	157	137	161	138	158	243	251	286	290
CSA251	Main colony	F	A	205	220	122	128	94	103	145	149	137	165	146	158	243	243	286	290
CSA252	Main colony	F	PUP	205	211	119	122	94	97	145	153	161	165	146	158	243	251	286	290
CSA253	Main colony	F	A	199	220	122	125	94	94	153	157	137	153	150	158	235	235	286	286
CSA254	Main colony	M	PUP	199	202	122	125	94	94	153	157	149	153	130	150	235	247	286	290
CSA255	Main colony	F	A	205	220	122	125	94	103	149	153	137	157	134	146	239	239	286	290
CSA256	Main colony	M	PUP	202	205	122	125	94	94	149	153	137	161	146	150	239	239	286	290
CSA257	Main colony	F	A	205	220	119	122	94	103	145	153	137	157	138	138	251	251	290	290
CSA258	Main colony	M	A	202	220	119	122	94	94	149	149	157	161	138	138	267	267	286	290
CSA259	Main colony	F	A	199	220	119	125	94	103	153	153	137	137	130	138	243	251	286	290
CSA260	Main colony	M	PUP	199	202	119	119	94	94	141	153	137	137	138	150	243	267	286	290
CSA261	Main colony	F	A	202	211	125	125	94	106	145	153	157	185	126	138	239	267	290	294
CSA262	Main colony	M	PUP	202	211	125	125	94	103	145	145	137	157	126	138	239	267	286	290
CSA263	Main colony	F	A	196	205	119	122	94	103	141	153	161	169	134	142	235	235	294	306
CSA264	Main colony	F	PUP	202	220	119	122	94	103	141	153	137	169	134	134	239	239	290	306
CSA265	Main colony	F	A	187	202	119	122	94	115	141	153	161	165	138	142	239	251	294	294
CSA266	Main colony	M	PUP	199	202	122	125	94	103	141	153	157	165	130	142	239	251	286	294
CSA267	Main colony	F	A	199	199	125	128	94	94	149	153	157	169	130	130	239	243	286	290
CSA268	Main colony	M	PUP	199	220	122	125	94	94	149	149	137	169	130	138	243	243	290	290
CSA269	Main colony	F	PUP	202	205	119	128	94	94	149	149	145	161	138	158	251	251	286	290
CSA270	Main colony	F	A	193	205	119	125	94	94	145	149	137	145	146	158	239	251	286	286
CSA271	Main colony	F	A	202	202	122	128	103	106	149	149	141	153	138	138	239	247	290	290
CSA272	Main colony	F	PUP	199	202	122	125	94	106	149	153	153	153	138	146	239	247	290	290
CSA273	Main colony	F	A	193	214	119	122	94	100	145	153	137	185	126	130	235	239	290	290
CSA274	Main colony	F	PUP	193	193	122	128	94	94	153	153	161	185	130	134	239	247	290	290
CSA275	Main colony	F	A	193	220	125	125	94	94	149	153	153	169	146	146	243	251	290	290
CSA276	Main colony	F	PUP	193	202	119	125	94	94	153	153	149	153	130	146	243	247	290	290
CSA277	Main colony	F	A	208	220	119	122	103	103	145	153	157	173	138	150	235	239	290	290
CSA278	Main colony	F	PUP	220	220	119	119	97	103	149	153	165	173	130	138	235	247	290	290
CSA279	Main colony	M	A	214	220	119	125	103	115	149	157	129	137	138	138	235	235	290	290
CSA280	Main colony	F	A	205	220	122	125	94	94	145	153	137	161	134	146	247	247	290	294
CSA281	Main colony	M	PUP	211	220	122	125	94	94	145	153	161	161	138	146	247	247	290	294
CSA282	Main colony	M	A	199	205	125	128	94	97	153	153	137	153	142	150	239	251	286	290
CSA283	Main colony	M	A	202	211	125	128	103	103	149	153	137	153	138	146	247	247	290	290
CSA284	Main colony	M	SA	196	211	119	125	97	97	145	149	137	153	146	158	255	255	290	294
CSA285	Main colony	M	SA	205	220	119	125	94	94	145	153	153	173	134	150	239	251	290	290
CSA286	Main colony	M	SA	199	214	119	119	103	115	149	157	137	169	138	146	235	247	286	290
CSA287	Main colony	M	PUP	211	220	125	125	94	100	153	153	129	165	130	130	247	247	286	290
CSA288	Main colony	F	PUP	211	214	122	128	94	94	153	153	153	165	126	130	247	267	286	290
CSA289	Main colony	F	A	193	205	119	122	103	106	145	149	129	137	142	154	239	239	286	294
CSA290	Main colony	M	PUP	193	199	119	119	94	106	149	153	129	169	142	150	239	239	286	290
CSA291	Main colony	M	A	199	220	119	128	94	94	149	153	129	137	142	146	239	247	286	290
CSA292	Main colony	F	A	202	211	119	119	94	94	149	149	137	153	130	138	239	239	286	290
CSA293	Main colony	F	A	196	199	119	122	94	94	145	153	161	177	134	146	239	239	290	290
CSA294	Main colony	M	A	199	220	122	125	94	94	153	153	137	153	146	150	239	251	290	290
CSA295	Main colony	F	A	199	220	125	125	94	97	153	153	137	173	126	130	239	247	286	290
CSA296	Main colony	M	A	202	205	128	128	94	94	145	153	137	161	138	150	243	251	290	298
CSA297	Main colony	M	A	211	220	119	125	97	103	153	153	157	161	138	150	251	251	290	290
CSA298	Main colony	F	A	211	220	119	128	94	94	153	157	161	177	138	158	239	239	290	294
CSA299	Main colony	M	SA	205	211	122	125	94	103	149	153	137	165	126	142	239	247	290	290
CSA300	Main colony	M	A	199	220	128	128	94	94	145	153	137	173	130	142	239	239	286	286
CSA301	Main colony	F	A	199	220	119	128	94	103	145	149	165	169	130	130	235	239	290	290
CSA302	Main colony	F	A	199	199	125	125	94	94	149	153	157	169	130	130	239	243	286	290
CSA303	Main colony	F	PUP	199	205	122	125	94	94	145	153	157	173	130	142	243	247	286	290
CSA304	Main colony	M	A	202	220	125	128	94	103	149	153	137	137	142	150	239	247	286	294
CSA305	Main colony	F	A	199	199	125	128	94	106	145	157	137	137	130	150	239	247	290	294
CSA306	Main colony	F	PUP	199	220	125	128	94	94	145	145	137	153	130	138	239	247	290	294
CSA307	Main colony	F	A	193	220	128	128	94	103	149	153	137	137	138	142	235	239	290	294
CSA308	Main colony	M	PUP	193	220	125	128	94	94	149	153	137	177	138	142	235	247	286	294
CSA309	Main colony	F	A	187	199	119	125	97	97	145	149	129	157	134	146	247	247	290	290
CSA310	Main colony	M	A	199	220	125	125	94	109	145	153	137	165	130	130	243	255	294	298
CSA311	Main colony	F	A	199	220	122	125	94	94	153	157	137	153	150	158	235	235	286	286
CSA312	Main colony	F	PUP	202	220	119	125	94	94	145	153	153	153	138	158	235	235	286	298
CSA313	Main colony	F	A	193	211	119	122	94	94	141	149	157	157	126	138	247	251	286	290
CSA314	Main colony	M	PUP	202	211	119	119	94	94	149	153	157	173	138	142	239	247	286	294
CSA315	Main colony	F	A	196	202	125	128	94	115	149	153	137	161	138	150	255	267	294	294
CSA316	Main colony	F	PUP	193	202	125	125	94	115	149	153	137	161	130	138	267	267	286	294
CSA317	Main colony	F	PUP	193	199	125	128	94	97	145	145	145	161	134	134	247	247	290	290
CSA318	Main colony	F	A	199	199	122	128	94	103	141	149	137	169	130	146	243	247	286	290
CSA319	Main colony	F	PUP	193	199	125	128	94	94	149	153	137	161	130	134	243	247	290	290
CSA320	Main colony	F	A	196	211	122	122	94	103	145	153	153	153	138	146	239	239	290	290
CSA321	Main colony	F	PUP	196	220	122	128	94	97	149	153	153	153	146	146	239	239	286	290
CSA322	Main colony	F	A	199	220	122	128	94	94	145	149	137	137	130	138	239	247	294	298
CSA323	Main colony	F	PUP	199	202	119	128	94	97	145	149	137	137	134	138	243	247	294	294
CSA324	Main colony	F	A	211	220	122	122	94	94	145	153	137	137	146	146	235	251	286	290
CSA325	Main colony	M	PUP	193	211	122	128	94	94	145	153	137	161	130	146	247	251	286	286
CSA326	Main colony	M	A	196	220	125	125	94	94	149	153	153	153	134	134	243	243	286	290
CSA327	Main colony	F	SA	196	202	125	128	94	94	145	149	153	173	138	146	227	247	286	290
CSA328	Main colony	F	A	202	202	119	122	94	94	153	157	157	165	138	138	251	251	290	294
CSA329	Main colony	M	PUP	202	220	122	125	94	94	153	157	157	165	130	138	247	251	290	294
CSA330	Main colony	F	A	196	202	122	125	94	94	149	153	137	173	138	150	239	239	290	290
CSA331	Main colony	F	PUP	199	202	122	131	94	103	145	153	137	177	122	138	239	251	290	294
CSA332	Main colony	M	A	202	220	122	122	94	97	149	153	153	169	134	142	239	267	286	290
CSA333	Main colony	F	SA	199	211	119	122	97	103	145	153	137	161	138	146	239	243	286	290
CSA334	Main colony	F	SA	199	211	125	128	94	97	145	157	137	161	138	158	243	251	286	290
CSA335	Main colony	F	A	214	220	119	125	94	94	141	149	153	157	138	154	239	239	286	298
CSA336	Main colony	M	A	199	202	125	125	94	115	153	153	137	157	138	150	239	247	290	290
CSA337	Main colony	F	A	199	220	125	125	94	103	149	153	169	173	126	142	243	251	290	294
CSA338	Main colony	F	PUP	199	205	122	125	97	103	149	153	137	173	126	126	239	243	290	294
CSA339	Main colony	F	A	220	220	122	125	94	94	145	153	129	157	126	150	239	239	290	294
CSA340	Main colony	F	PUP	208	220	125	125	94	94	145	153	157	173	126	150	239	239	286	294
CSA341	Main colony	F	A	202	211	125	131	97	103	153	157	149	173	126	150	239	251	290	290
CSA342	Main colony	M	PUP	202	211	125	125	94	94	145	157	173	177	126	138	227	239	290	294
CSA343	Main colony	F	A	202	220	122	128	94	94	145	145	153	185	122	154	235	239	290	290
CSA344	Main colony	F	PUP	202	214	122	125	94	94	145	153	145	153	122	130	239	247	290	290
CSA345	Main colony	F	A	199	211	119	122	94	103	145	153	137	165	138	154	239	255	294	294
CSA346	Main colony	F	A	199	202	122	122	94	94	141	149	157	157	130	142	231	243	290	290
CSA347	Main colony	F	PUP	199	202	119	122	94	94	149	153	153	165	138	142	243	251	290	294
CSA348	Main colony	M	A	199	211	125	125	94	94	145	153	165	177	130	138	227	267	294	294
CSA349	Main colony	F	A	199	202	125	128	94	103	141	149	137	157	130	150	239	247	286	294
CSA350	Main colony	F	PUP	199	220	122	125	94	94	149	153	137	153	130	150	239	247	286	290
CSA351	Main colony	F	A	199	211	125	125	94	94	145	157	137	161	130	154	235	239	286	290
CSA352	Main colony	F	A	196	199	119	125	94	94	149	153	177	185	130	138	235	235	286	290
CSA353	Main colony	F	PUP	193	199	125	125	94	94	149	153	165	185	130	138	239	251	290	290
CSA354	Main colony	F	A	199	202	128	128	94	97	145	153	157	161	138	142	239	239	286	290
CSA355	Main colony	F	PUP	187	199	119	128	94	97	149	153	137	157	134	142	247	247	286	286
CSA356	Main colony	F	A	199	202	125	128	94	94	145	153	153	157	142	150	239	247	286	290
CSA357	Main colony	M	PUP	199	205	128	128	94	94	145	149	129	153	138	142	243	247	286	286
CSA358	Main colony	F	A	208	220	119	122	103	103	145	153	157	173	138	150	235	235	290	290
CSA359	Main colony	F	PUP	199	220	119	122	94	103	145	153	137	137	146	154	227	255	290	294
CSA360	Main colony	F	A	199	205	119	122	94	103	149	153	129	161	134	150	239	239	290	290
CSA361	Main colony	M	PUP	199	220	119	119	97	103	149	153	129	137	134	142	239	247	286	290
CSA362	Main colony	F	A	202	220	122	128	94	94	145	149	137	153	126	130	239	247	290	290
CSA363	Main colony	F	PUP	202	205	119	128	94	97	145	153	153	153	130	142	239	251	290	290
CSA364	Main colony	F	A	199	202	122	128	94	103	145	153	157	177	126	138	243	243	290	302
CSA365	Main colony	F	PUP	199	202	122	128	94	109	145	153	129	157	138	142	243	243	286	290
CSA366	Main colony	F	A	202	220	119	128	94	103	145	153	157	165	138	142	239	251	286	294
CSA367	Main colony	M	PUP	208	220	119	128	94	94	145	149	157	165	130	142	239	239	286	290
CSA368	Main colony	F	A	199	220	125	125	94	103	149	149	137	169	126	130	239	243	286	290
CSA369	Main colony	F	PUP	199	199	125	125	94	94	141	149	137	165	126	138	243	251	290	290
CSA370	Main colony	F	A	193	220	125	125	94	94	149	153	153	169	146	146	243	251	290	290
CSA371	Main colony	M	PUP	193	205	125	131	94	94	149	153	153	169	130	146	251	251	290	290
CSA372	Main colony	F	A	199	220	125	125	94	118	145	149	153	153	146	146	239	243	290	298
CSA373	Main colony	F	PUP	202	214	125	128	94	106	145	149	137	177	150	150	239	239	290	290
CSA374	Main colony	F	A	196	214	122	125	94	106	149	153	137	173	122	150	231	239	290	294
CSA375	Main colony	M	PUP	205	220	125	125	94	94	145	149	153	173	134	146	239	251	290	298
CSA376	Main colony	F	A	199	199	122	125	94	94	145	153	137	157	130	142	239	239	290	290
CSA377	Main colony	M	PUP	199	202	125	125	94	109	145	157	137	153	130	138	235	239	290	294
CSA378	Main colony	M	A	202	220	125	128	94	94	153	153	149	165	118	130	239	247	290	294
CSA379	Main colony	F	SA	202	220	125	125	94	109	149	153	157	173	142	146	243	255	286	294
CSA380	Main colony	F	PUP	199	202	119	125	94	109	149	153	137	173	142	146	239	255	286	290
CSA381	Main colony	M	A	199	220	119	125	94	97	153	153	121	129	126	134	247	255	290	290
CSA382	Main colony	F	A	202	205	122	128	94	94	145	149	145	161	150	158	239	239	290	290
CSA383	Main colony	M	A	205	211	128	128	94	94	145	157	137	153	142	158	243	247	290	290
CSA384	Main colony	M	PUP	199	214	122	128	94	94	149	153	137	157	138	150	239	243	290	290
CSA385	Main colony	M	A	202	220	125	125	94	94	153	153	149	165	130	142	239	247	290	294
CSA386	Main colony	M	A	205	220	122	125	94	94	153	153	173	177	126	142	239	247	286	286
CSA387	Main colony	M	A	205	220	122	125	94	94	149	153	157	173	134	142	239	239	286	294
CSA388	Main colony	F	PUP	211	220	125	128	94	94	157	157	137	161	130	138	243	243	290	290
CSA389	Main colony	M	A	199	211	119	119	94	94	145	149	129	137	138	146	243	243	286	290
CSA390	Main colony	M	A	199	220	125	125	94	109	145	153	137	165	130	130	251	267	294	298
CSA391	Main colony	F	PUP	199	202	128	128	94	94	145	149	137	185	142	154	239	239	290	290
CSA392	Main colony	F	A	193	211	119	119	94	94	145	149	137	153	126	138	243	247	290	290
CSA393	Main colony	F	PUP	199	211	128	128	94	94	149	149	153	153	126	138	243	251	290	302
CSA394	Main colony	M	A	202	220	125	128	94	103	149	153	137	137	134	142	239	243	286	294
CSA395	Main colony	M	SA	211	220	119	119	97	97	149	157	153	153	142	142	239	251	290	290
CSA396	Main colony	M	PUP	199	202	125	128	94	94	153	157	153	173	134	146	239	247	298	302
CSA397	Main colony	M	PUP	199	199	128	128	94	94	153	153	137	153	138	142	239	239	286	286
CSA398	Main colony	M	A	202	211	125	125	103	103	149	153	137	153	138	146	235	243	290	290
CSA399	Main colony	F	A	199	220	125	125	97	103	153	153	137	169	150	150	247	251	290	290
CSA400	Main colony	F	PUP	199	220	125	131	94	103	153	153	137	153	134	150	247	251	290	290
CSA401	Main colony	F	A	199	211	122	125	94	94	153	153	137	157	138	146	239	251	290	290
CSA402	Main colony	F	PUP	199	211	122	125	94	94	149	153	137	157	146	150	239	247	290	290
CSA403	Main colony	M	A	199	220	119	125	97	97	145	153	157	161	142	150	227	243	290	290
CSA404	Main colony	F	PUP	211	220	125	128	94	97	145	153	129	137	138	146	243	243	286	290
CSA405	Main colony	M	A	196	220	125	125	94	94	149	153	145	153	146	146	243	243	286	290
CSA406	Main colony	F	A	199	199	125	128	94	103	153	153	157	173	126	134	247	247	290	302
CSA407	Main colony	M	A	205	214	122	125	103	106	149	157	153	161	138	146	239	239	290	290
CSA408	Main colony	F	A	202	220	119	122	94	94	149	149	157	169	130	138	239	251	290	302
CSA409	Main colony	M	PUP	193	220	125	128	94	94	153	153	137	177	134	142	239	239	286	294
CSA410	Main colony	M	A	205	211	131	131	103	103	149	149	137	161	130	138	239	239	290	290
CSA411	Main colony	M	A	199	202	122	125	94	94	153	157	149	153	130	150	235	247	286	290
CSA412	Main colony	M	A	205	220	125	125	94	94	149	149	137	145	130	158	247	251	286	290
CSA413	Main colony	F	SA	196	199	125	125	103	103	145	153	137	157	122	130	239	239	286	290
CSA414	Main colony	F	SA	199	220	119	122	94	94	149	153	165	169	130	142	239	247	290	290
CSA415	Main colony	F	A	199	205	119	119	94	94	145	153	137	165	130	150	239	251	286	286
CSA416	Main colony	F	PUP	205	220	119	125	94	94	145	153	137	165	122	150	239	251	286	290
CSA417	Main colony	F	PUP	211	220	122	128	94	106	145	153	153	177	126	138	243	247	290	290
CSA418	Main colony	F	A	199	220	122	128	94	103	153	157	137	153	138	146	239	243	290	290
CSA419	Main colony	F	PUP	199	220	119	119	97	103	145	149	157	165	130	150	235	243	290	290
CSA420	Main colony	F	A	199	202	122	122	94	94	153	153	137	165	126	142	243	251	290	290
CSA421	Main colony	M	PUP	202	211	119	122	94	94	149	149	137	157	126	138	243	267	286	290
CSA422	Main colony	F	A	211	220	119	122	94	94	145	153	157	161	146	150	243	247	286	294
CSA423	Main colony	M	PUP	199	211	122	128	94	106	145	153	161	169	146	150	243	247	290	294
CSA424	Main colony	F	A	196	214	122	125	94	106	149	153	137	173	122	150	235	239	290	294
CSA425	Main colony	M	PUP	196	220	122	128	94	94	145	153	137	165	122	142	235	239	290	290
CSA426	Main colony	M	PUP	199	202	122	128	94	94	149	157	137	165	138	146	239	243	290	294
CSA427	Main colony	F	A	202	220	119	125	94	94	145	153	165	173	130	142	247	247	290	294
CSA428	Main colony	M	A	205	211	122	128	94	106	149	153	169	177	138	150	243	267	290	290
CSA429	Main colony	F	PUP	202	220	122	128	94	94	149	153	153	173	142	150	247	251	286	290
CSA430	Main colony	F	PUP	205	220	125	125	94	94	149	153	153	173	134	146	239	251	290	298
CSA431	Main colony	F	A	199	202	122	128	94	97	149	153	129	169	130	146	247	247	290	290
CSA432	Main colony	F	A	202	220	119	122	94	94	149	153	153	165	130	150	243	243	290	290
CSA433	Main colony	M	PUP	190	202	119	125	94	94	149	153	129	165	130	150	239	239	290	290
CSA434	Main colony	M	A	199	220	119	125	94	97	145	153	157	161	142	150	231	243	290	290
CSA435	Main colony	F	A	190	202	119	125	97	103	149	153	137	169	138	142	231	239	290	290
CSA436	Main colony	M	PUP	211	220	122	128	94	103	149	153	153	157	130	150	239	251	286	290
CSA437	Main colony	M	A	193	205	128	131	94	94	149	157	161	169	138	138	239	239	290	290
CSA438	Main colony	F	A	199	211	119	122	94	103	153	157	153	153	130	142	239	247	290	290
CSA439	Main colony	F	A	199	205	125	128	103	103	149	153	157	169	130	142	247	247	286	286
CSA440	Main colony	M	PUP	205	220	119	125	94	103	145	149	157	169	130	142	247	247	286	290
CSA441	Main colony	M	A	202	220	119	128	94	94	145	149	137	157	126	138	247	247	290	290
CSA442	Main colony	F	A	199	220	119	122	94	94	145	153	137	169	142	146	251	251	286	290
CSA443	Main colony	M	A	199	202	122	125	94	94	145	153	137	161	130	142	239	251	290	294
CSA444	Main colony	M	PUP	199	211	125	128	94	103	149	153	137	161	130	146	243	243	286	294
CSA445	Main colony	F	A	199	202	119	128	103	103	153	153	137	161	130	134	239	239	294	298
CSA446	Main colony	F	A	199	199	125	128	94	94	153	153	137	169	142	154	239	239	286	290
CSA447	Main colony	F	A	199	199	119	125	94	94	141	141	153	157	126	150	255	255	286	294
CSA448	Main colony	M	PUP	199	202	119	122	103	103	141	149	153	157	126	146	255	255	290	294
CSA449	Main colony	F	A	220	220	119	128	94	94	141	149	153	153	138	150	239	239	290	290
CSA450	Main colony	F	PUP	205	220	125	128	94	94	141	149	153	165	138	142	239	239	290	290
CSA451	Main colony	F	A	196	199	125	125	94	103	145	153	137	161	134	146	239	247	290	294
CSA452	Main colony	M	PUP	211	220	125	125	94	109	145	153	157	165	130	150	243	267	290	298
CSA453	Main colony	F	PUP	202	202	119	122	94	94	145	153	137	153	122	146	235	235	290	298
CSA454	Main colony	M	A	202	220	119	125	94	94	145	145	137	157	130	138	243	243	290	294
CSA455	Main colony	M	A	193	205	122	122	94	103	149	157	153	161	134	146	239	239	290	294
CSA456	Main colony	M	PUP	205	220	122	125	94	94	149	153	137	157	134	146	239	239	286	290
CSA457	Main colony	M	A	205	220	122	125	94	94	153	153	173	177	126	142	239	247	286	286
CSA458	Main colony	M	PUP	193	220	119	125	94	94	145	145	137	173	130	142	239	239	290	298
CSA459	Main colony	F	A	193	220	119	125	94	103	153	153	137	165	130	142	239	239	286	298
CSA460	Main colony	F	PUP	202	202	125	125	94	109	153	153	137	173	142	146	251	255	294	298
CSA461	Main colony	F	PUP	199	202	125	128	94	94	153	153	161	177	138	142	239	267	290	294
CSA462	Main colony	M	PUP	199	211	122	125	97	97	153	153	137	165	130	130	239	239	286	290
CSA463	Main colony	M	PUP	199	202	125	125	94	97	145	149	137	157	142	150	235	247	290	294
CSA464	Main colony	M	PUP	190	202	125	125	94	94	145	149	165	165	130	130	243	247	286	290
CSA465	Main colony	F	A	193	199	119	119	94	94	145	149	153	161	134	138	247	247	286	290
CSA466	Main colony	F	PUP	193	205	122	125	94	94	145	149	153	173	134	146	239	251	290	290
CSA467	Main colony	M	A	202	220	122	125	94	94	153	157	137	169	130	150	239	239	290	294
CSA468	Main colony	M	A	202	211	122	128	94	106	149	153	169	177	138	150	243	267	290	290
CSA469	Main colony	M	PUP	202	220	122	125	94	94	153	153	149	169	138	146	247	251	290	294
CSA470	Main colony	M	A	202	220	119	122	94	94	149	149	157	161	138	138	267	267	286	290
CSA471	Main colony	M	A	199	205	119	125	94	94	149	153	153	173	130	134	251	251	290	290
CSA472	Main colony	M	PUP	202	220	122	122	94	94	145	145	153	153	130	134	239	239	290	290
CSA473	Main colony	M	A	199	220	119	122	97	97	145	153	157	161	142	150	231	243	290	290
CSA474	Main colony	F	PUP	199	220	122	128	94	103	145	149	165	169	130	142	235	239	290	290
CSA475	Main colony	F	A	199	220	122	122	94	94	157	157	173	177	138	138	239	239	286	294
CSA476	Main colony	M	A	196	205	119	119	94	94	153	157	145	177	122	130	235	239	286	290
CSA477	Main colony	F	A	193	220	125	128	94	94	145	149	153	169	134	154	239	239	290	290
CSA478	Main colony	M	PUP	193	220	122	125	94	103	149	149	169	169	134	150	239	239	290	290
CSA479	Main colony	F	PUP	199	220	119	122	94	103	149	149	137	153	146	150	227	239	290	290
CSA480	Main colony	F	PUP	199	220	119	122	94	103	145	149	157	165	130	150	235	243	290	290
CSA481	Main colony	F	A	199	199	119	122	94	103	153	153	137	153	146	150	235	239	286	290
CSA482	Main colony	M	A	199	220	122	128	94	103	145	153	137	153	138	154	239	243	290	290
CSA483	Main colony	F	PUP	199	214	122	125	94	94	145	153	153	161	130	154	239	247	286	290
CSA484	Main colony	F	PUP	205	220	125	125	97	97	149	149	137	157	150	158	251	251	286	286
CSA485	Main colony	M	A	199	199	119	122	94	94	145	153	165	185	154	154	239	255	294	294
CSA486	Main colony	M	A	199	211	119	122	94	94	145	145	137	169	134	146	239	247	290	290
CSA487	Main colony	F	A	199	205	125	125	94	100	149	153	137	153	130	150	239	247	286	294
CSA488	Main colony	M	PUP	199	205	125	128	94	100	145	149	137	153	146	150	239	251	290	294
CSA489	Main colony	F	PUP	214	220	122	125	97	97	149	153	137	137	138	138	243	243	286	290
CSA490	Main colony	F	PUP	208	220	122	125	94	94	153	153	129	173	126	146	235	247	286	286
CSA491	Main colony	F	PUP	193	211	122	125	94	94	153	153	137	137	134	134	247	247	290	294
CSA492	Main colony	F	A	205	211	125	128	94	94	153	153	129	157	138	138	239	243	290	290
CSA493	Main colony	M	PUP	205	220	119	122	103	103	149	153	137	173	134	138	235	239	290	290
CSA494	Main colony	F	A	193	220	122	125	94	106	149	153	137	153	154	154	239	239	290	294
CSA495	Main colony	F	A	202	220	119	128	91	97	145	153	157	185	138	142	239	251	290	290
CSA496	Main colony	M	PUP	202	202	119	125	94	97	145	153	137	185	138	138	247	251	290	294
CSA497	Main colony	M	A	205	220	122	125	94	94	149	153	157	173	134	142	239	239	286	294
CSA498	Main colony	M	A	202	205	128	128	94	94	145	153	137	161	138	150	243	251	290	298
CSA499	Main colony	F	PUP	196	199	122	125	94	97	149	153	153	161	142	150	239	243	286	286
CSA500	Main colony	M	PUP	199	211	125	128	94	94	145	153	129	129	130	138	239	243	290	290
CSA501	Main colony	F	A	202	211	122	125	94	103	153	153	129	129	130	146	235	239	286	290
CSA502	Main colony	M	PUP	193	211	119	122	94	103	153	153	129	157	130	150	235	235	286	290
CSA503	Main colony	M	PUP	193	205	122	128	94	94	153	153	137	173	134	142	239	239	286	290
CSA504	Main colony	F	PUP	205	211	122	125	94	94	145	153	137	173	126	146	239	251	286	290
CSA505	Main colony	F	A	196	220	122	128	94	94	145	149	153	157	146	150	239	239	290	290
CSA506	Main colony	M	PUP	196	211	122	125	94	94	145	149	137	173	126	150	235	267	286	294
CSA507	Main colony	F	A	199	220	119	125	94	97	153	153	137	137	130	138	243	251	286	290
CSA508	Main colony	F	A	202	211	119	119	94	94	153	157	177	185	134	138	239	255	286	294
CSA509	Main colony	M	PUP	199	211	119	125	94	94	153	153	157	185	134	138	247	255	290	294
CSA510	Main colony	F	PUP	193	199	122	125	94	94	153	153	137	173	138	142	243	243	286	290
CSA511	Main colony	M	PUP	211	220	119	122	94	94	145	153	129	185	130	138	239	243	286	290
CSA512	Main colony	F	A	205	220	119	125	94	103	145	153	153	157	142	150	235	235	290	290
CSA513	Main colony	M	PUP	199	199	128	128	103	103	145	153	137	169	134	138	239	239	286	290
CSA514	Main colony	M	A	202	211	125	125	94	94	145	145	157	177	130	150	231	247	290	294
CSA515	Main colony	M	PUP	190	202	119	119	94	103	149	149	157	173	150	154	239	239	290	290
CSA516	Main colony	F	A	199	214	125	128	94	106	145	145	161	181	142	146	239	243	290	290
CSA517	Main colony	M	A	190	202	119	122	94	106	149	153	165	181	130	134	239	243	286	290
CSA518	Main colony	M	PUP	199	202	119	122	94	103	145	145	157	165	146	154	235	239	290	294
CSA519	Main colony	F	A	199	205	119	122	94	103	145	153	157	169	138	154	239	239	290	294
CSA520	Main colony	F	PUP	199	220	125	125	94	103	149	153	157	169	130	150	239	251	286	290
CSA521	Main colony	F	PUP	220	220	119	122	94	97	153	157	153	157	142	146	247	247	290	290
CSA522	Main colony	F	PUP	202	220	122	125	94	94	153	153	153	165	142	146	235	243	290	290
CSA523	Main colony	F	A	193	220	119	125	97	97	153	157	153	153	130	150	247	247	286	290
CSA524	Main colony	M	PUP	199	199	119	125	94	103	145	149	153	177	138	138	231	231	286	290
CSA525	Main colony	F	A	199	205	119	122	94	94	145	153	153	153	138	138	231	239	286	290
CSA526	Main colony	F	A	199	220	119	119	94	97	145	153	137	173	126	130	239	247	286	290
CSA527	Main colony	M	PUP	199	220	122	125	94	94	149	149	137	137	130	146	239	247	290	290
CSA528	Main colony	M	PUP	202	220	122	128	94	94	149	153	133	161	126	146	243	247	290	290
CSA529	Main colony	F	PUP	199	202	128	125	94	115	145	153	137	157	138	154	239	239	286	290
CSA530	Main colony	M	PUP	199	205	128	125	94	103	145	149	137	169	126	150	239	239	290	294
CSA531	Main colony	F	A	199	205	119	125	94	94	145	145	137	137	126	138	239	251	294	294
CSA532	Main colony	M	A	205	211	125	128	94	103	149	153	153	157	138	150	247	247	286	294
CSA533	Main colony	M	A	199	202	119	125	94	94	145	153	157	161	142	150	239	247	290	294
CSA534	Main colony	M	A	196	205	119	119	94	94	153	157	145	177	122	130	235	239	286	290
CSA535	Main colony	F	PUP	199	205	122	128	94	94	145	153	153	165	138	142	231	239	286	290
CSA536	Main colony	F	A	199	220	119	125	94	94	149	153	137	153	130	150	239	247	286	290
CSA537	Main colony	M	PUP	199	220	119	125	94	94	145	153	137	157	130	150	247	247	286	290
CSA538	Main colony	M	PUP	205	211	119	125	94	94	149	157	137	177	134	158	239	247	286	286
CSA539	Main colony	F	PUP	193	196	125	128	94	94	149	153	137	149	138	150	235	247	294	294
CSA540	Main colony	M	A	205	211	122	125	94	103	149	153	137	165	126	142	239	247	290	290
CSA541	Main colony	M	A	202	202	119	122	94	115	149	153	137	165	138	150	239	267	290	294
CSA542	Main colony	F	A	202	205	119	125	94	103	145	153	137	137	138	146	235	243	286	290
CSA543	Main colony	F	PUP	199	202	122	125	94	103	149	157	153	161	130	158	235	243	286	286
CSA544	Main colony	M	A	196	220	122	125	94	103	153	153	137	157	126	126	255	255	290	290
CSA545	Main colony	F	A	202	220	119	125	94	115	145	157	137	157	126	138	239	239	290	294
CSA546	Main colony	M	PUP	196	220	125	128	94	94	153	153	149	149	138	150	239	247	290	290
CSA547	Main colony	M	PUP	199	220	119	125	94	97	153	153	137	137	130	146	239	243	286	286
CSA548	Main colony	M	A	205	211	122	128	94	94	145	157	137	153	142	158	243	247	290	290
CSA549	Main colony	F	PUP	193	196	119	125	94	94	149	153	137	149	142	158	251	267	286	290
CSA550	Main colony	F	PUP	196	199	119	125	94	97	145	145	129	149	142	146	267	267	290	294
CSA551	Main colony	M	A	199	211	125	128	94	94	149	153	165	177	130	142	231	231	290	294
CSA552	Main colony	F	PUP	211	220	119	125	94	97	149	153	157	157	146	150	247	251	290	294
CSA553	Main colony	F	PUP	211	220	119	125	94	103	145	153	157	165	126	130	243	243	286	286
CSA554	Main colony	M	A	202	220	119	128	94	103	149	153	153	169	138	146	239	267	286	290
CSA555	Main colony	F	PUP	193	220	125	128	94	94	145	149	157	169	142	146	235	243	290	294
CSA556	Main colony	F	A	199	220	119	128	94	103	153	153	157	165	130	142	251	251	286	290
CSA557	Main colony	M	A	214	220	119	125	103	106	149	153	153	157	146	150	239	239	290	290
PC1	Periphery	F	SA	202	202	119	122	94	94	153	157	157	165	138	138	251	251	290	294
PC2	Periphery	M	A	199	202	122	122	94	94	145	153	137	161	130	142	239	251	290	294
PC3	Periphery	F	SA	196	202	122	125	94	94	149	153	137	173	138	150	239	239	290	290
PC4	Periphery	M	A	193	205	122	122	94	103	149	157	153	161	138	146	239	239	290	294
PC5	Periphery	M	A	199	220	122	125	94	94	145	153	153	157	126	126	235	239	290	290
PC6	Periphery	F	A	211	220	119	128	94	94	153	157	161	177	138	158	239	239	290	294
PC7	Periphery	M	A	199	220	119	128	94	94	145	153	137	173	142	130	239	239	286	286
PC8	Periphery	F	A	205	220	119	128	94	103	145	149	137	137	126	126	239	239	286	290
PC9	Periphery	F	A	199	211	122	125	97	103	149	149	137	165	130	138	235	255	290	294
PC10	Periphery	F	A	199	199	128	128	94	94	145	153	129	173	126	138	239	251	286	286
PC11	Periphery	F	PUP	199	199	128	128	94	94	149	153	129	157	138	158	251	255	286	290
PC12	Periphery	F	PUP	202	220	119	125	94	103	145	149	137	137	126	150	239	267	290	294
PC13	Periphery	M	A	211	220	122	128	94	94	149	157	129	137	138	158	243	243	286	286
PC14	Periphery	F	A	202	211	119	125	94	103	145	153	137	165	138	150	247	251	286	294
PC15	Periphery	F	A	205	211	122	128	94	103	157	157	137	153	126	130	239	243	286	290
PC16	Periphery	F	PUP	211	220	128	128	103	103	153	157	153	169	130	154	239	255	286	298
PC17	Periphery	F	A	199	220	125	128	94	94	145	153	137	169	130	138	239	243	290	290
PC18	Periphery	F	A	205	220	122	125	94	103	149	153	153	173	138	142	243	247	294	294
PC19	Periphery	M	A	193	199	125	131	94	103	149	149	141	153	134	150	251	251	290	290
PC20	Periphery	F	A	193	199	119	125	94	94	145	153	153	161	134	150	251	251	286	290
PC21	Periphery	F	A	211	220	125	125	103	103	149	149	161	165	138	142	239	247	290	294
PC22	Periphery	M	PUP	211	211	119	125	94	103	149	149	161	173	126	138	239	247	290	290
PC23	Periphery	F	PUP	193	220	119	125	94	103	149	153	153	173	138	138	243	251	290	294
PC24	Periphery	F	PUP	193	193	119	125	94	103	145	149	153	161	150	150	251	251	286	290
PC25	Periphery	F	PUP	202	214	122	128	94	94	149	149	157	157	146	146	239	243	290	294
PC26	Periphery	F	A	211	214	122	122	94	94	145	149	153	157	126	146	239	239	286	294
PC27	Periphery	M	A	202	220	125	128	94	94	149	153	157	169	130	150	251	251	286	290
PC28	Periphery	F	SA	220	220	125	125	94	103	145	149	137	173	122	142	239	247	290	290
PC29	Periphery	F	SA	220	220	122	122	94	103	145	153	145	157	146	146	239	239	286	294
PC30	Periphery	M	A	205	220	122	128	94	103	153	153	141	153	142	146	235	235	286	290
PC31	Periphery	M	SA	199	220	125	125	94	103	149	153	165	185	126	138	235	239	290	290
PC32	Periphery	M	A	190	205	122	131	94	103	149	149	137	161	138	150	239	239	290	290
PC33	Periphery	M	A	193	202	119	128	103	103	153	153	137	169	138	142	235	239	290	290
PC34	Periphery	M	A	199	220	122	131	94	94	149	149	137	161	138	146	227	231	286	290
PC35	Periphery	M	A	199	214	125	125	94	94	145	149	137	169	130	138	239	247	286	294
PC36	Periphery	F	SA	199	199	122	122	94	94	141	153	157	161	126	138	235	247	282	290
PC38	Periphery	F	A	205	211	125	128	94	94	149	153	137	169	138	142	239	247	290	290
PC39	Periphery	M	PUP	196	199	122	128	103	103	149	153	153	169	142	146	239	239	290	302
PC40	Periphery	F	A	193	220	119	125	94	103	141	149	137	153	126	150	243	247	290	290
PC41	Periphery	F	A	196	211	119	122	94	103	149	149	153	165	134	142	239	239	286	290
PC42	Periphery	F	PUP	199	211	125	128	97	103	149	153	161	169	126	138	247	251	290	290
PC43	Periphery	M	A	211	220	119	122	94	94	149	153	153	157	126	126	243	243	290	290
PC44	Periphery	F	A	202	220	125	131	94	94	145	153	157	173	130	146	247	247	290	294
PC45	Periphery	F	PUP	193	202	122	125	97	103	145	153	153	157	146	158	235	235	294	294
PC46	Periphery	F	A	193	220	125	125	94	94	145	145	157	169	130	146	243	251	286	290
PC47	Periphery	M	PUP	211	220	125	125	94	94	145	149	153	157	130	138	239	251	290	290
CSX6	Periphery	M	A	205	214	122	125	103	106	145	157	161	185	138	146	239	239	290	290
MC1	Periphery	M	A	193	199	122	125	94	94	145	153	153	169	146	154	247	251	290	290
MC2	Periphery	M	A	199	220	125	125	94	109	145	153	137	165	130	130	251	267	294	298
MC3	Periphery	M	A	199	211	125	128	94	94	149	153	165	177	130	142	231	231	290	294
MC4	Periphery	M	A	199	199	119	122	94	106	145	149	137	165	130	150	243	247	290	290
MC5	Periphery	M	A	214	220	119	122	103	106	149	153	153	157	146	150	239	239	290	290
MC6	Periphery	M	A	199	202	122	125	94	94	153	157	149	153	130	150	235	247	286	290
MC7	Periphery	M	A	205	220	119	122	94	94	149	149	137	145	130	158	247	251	286	290
MC8	Periphery	M	A	205	220	119	128	94	97	145	153	137	165	126	138	243	243	286	290
MC9	Periphery	M	A	199	220	122	122	103	103	149	153	137	169	130	154	251	255	286	298
MC10	Periphery	M	A	193	199	125	125	94	103	149	153	157	169	142	150	235	239	290	290
MC11	Periphery	M	A	202	220	122	122	94	115	145	153	137	157	126	138	239	251	290	294
MC12	Periphery	M	A	199	220	128	128	94	94	145	153	153	161	126	142	239	239	286	290
MC13	Periphery	M	A	199	202	125	125	94	94	153	157	137	153	138	146	235	251	294	298
MC14	Periphery	M	A	202	220	119	122	94	94	149	149	157	161	138	138	267	267	286	290
MC15	Periphery	M	A	205	220	122	125	94	94	153	153	173	177	126	142	239	247	286	286
MC16	Periphery	M	A	193	199	122	128	94	103	153	153	157	165	134	142	247	251	286	290
MC17	Periphery	M	A	202	205	122	128	94	94	153	153	137	161	138	150	243	251	290	298
MC18	Periphery	M	A	199	199	125	128	103	103	145	149	137	177	122	126	239	239	286	290
MC19	Periphery	M	SA	202	220	125	128	94	94	145	145	153	153	130	134	239	239	290	290
MC20	Periphery	M	PUP	199	220	125	125	94	94	149	149	153	169	126	150	239	243	286	286
MC21	Periphery	M	SA	199	202	119	125	94	94	149	153	165	169	130	138	247	247	290	294
CST1	Periphery	M	A	193	220	119	122	94	97	149	153	137	153	122	146	239	239	290	294
CST2	Periphery	M	A	205	220	119	119	94	115	157	157	169	177	126	138	267	267	286	290
CST3	Periphery	M	A	193	214	116	125	94	94	145	153	137	137	134	146	251	251	290	290
CST5	Periphery	M	A	193	211	128	128	97	103	153	157	137	173	138	146	239	247	290	294
CST8	Periphery	M	A	205	211	128	119	94	94	149	153	153	153	150	150	239	247	290	294
CST13	Periphery	M	A	199	211	119	128	94	103	153	153	137	165	138	138	239	251	290	290
CSE1	Periphery	M	A	202	220	125	128	94	94	145	153	157	157	126	134	239	239	290	290
CSE4	Periphery	M	A	202	220	116	125	94	103	145	149	157	157	122	138	239	247	290	290
CSE6	Periphery	M	A	211	220	119	128	94	94	145	153	129	161	130	142	239	239	290	290
CSE11	Periphery	M	A	184	199	119	128	94	106	141	153	153	165	134	138	239	247	290	294
CSE13	Periphery	M	A	199	211	122	125	94	94	149	153	137	169	126	138	235	239	286	290
CSE14	Periphery	M	A	205	211	113	125	94	103	141	141	129	169	138	142	239	239	290	290
CSE17	Periphery	M	A	205	211	122	128	94	94	149	153	137	137	126	138	239	243	290	290
CSE19	Periphery	M	A	199	211	122	128	97	97	153	153	137	137	142	142	239	247	286	290
FC1	Periphery	F	SA	199	199	122	125	94	94	145	153	153	169	126	126	251	251	290	294
FC2	Periphery	F	A	196	199	125	128	94	94	145	153	137	177	138	146	239	239	290	290
FC3	Periphery	F	A	199	202	122	128	103	103	149	149	161	165	134	158	243	243	286	290
FC4	Periphery	F	PUP	211	220	122	128	94	94	145	149	153	157	142	150	239	247	290	290
FC5	Periphery	F	A	205	220	122	128	94	94	149	153	153	169	146	146	251	251	290	298
FC6	Periphery	F	A	199	205	122	125	94	94	149	153	153	165	134	146	251	255	290	290
FC7	Periphery	F	A	196	220	128	128	94	106	153	153	137	153	134	154	239	243	290	294
FC8	Periphery	F	SA	199	202	119	125	94	94	153	153	137	185	126	134	239	239	286	290
FC9	Periphery	F	PUP	205	211	119	122	94	103	153	153	153	153	130	150	239	247	290	290
FC10	Periphery	F	A	202	220	119	125	94	94	149	153	137	169	134	158	243	243	290	298
FC11	Periphery	F	A	193	220	128	128	97	103	145	153	137	165	158	158	251	251	286	290
FC12	Periphery	F	PUP	199	199	122	125	94	106	145	149	161	165	150	158	243	243	290	290
FC13	Periphery	F	A	199	199	125	131	94	94	149	149	129	177	134	138	231	231	290	290
CST14	Periphery	M	A	220	220	125	128	94	94	153	153	149	161	138	146	239	239	286	290
CST15	Periphery	F	A	187	199	122	122	94	103	153	153	153	165	130	146	239	239	290	290
CST16	Periphery	M	PUP	199	220	119	122	94	94	153	153	137	165	130	138	239	239	290	290
CST17	Periphery	F	A	211	214	122	128	94	103	153	153	165	169	130	138	247	255	290	290
CST18	Periphery	M	PUP	205	214	122	128	94	103	145	153	157	169	138	146	251	267	286	290
CST19	Periphery	M	A	199	211	125	128	94	94	149	153	137	157	138	138	239	239	286	294
CST20	Periphery	F	A	199	220	122	128	94	94	149	153	137	165	126	150	243	243	290	290
CST21	Periphery	F	PUP	199	202	122	122	94	97	149	153	137	173	146	150	239	243	286	290
CST22	Periphery	F	A	205	220	125	125	94	115	145	153	137	157	150	150	235	243	290	294
CST23	Periphery	F	A	199	199	119	125	94	103	145	149	137	153	138	146	251	251	290	290
CST24	Periphery	F	PUP	199	199	125	128	94	94	145	153	153	169	146	154	239	239	290	294
CST25	Periphery	F	A	193	202	119	128	94	103	145	153	137	137	126	146	239	239	290	290
CST26	Periphery	M	PUP	202	202	125	128	94	103	149	153	137	177	126	146	239	239	290	290
CST27	Periphery	F	A	193	220	122	125	94	94	145	149	137	157	138	154	239	239	286	290
CST28	Periphery	F	PUP	220	220	125	125	94	94	145	145	137	153	126	138	239	255	290	290
CST29	Periphery	F	A	199	202	128	131	94	94	149	149	137	157	130	138	239	239	290	290
CST30	Periphery	F	A	193	202	128	128	94	103	153	153	137	137	134	142	239	239	290	290
CST31	Periphery	M	PUP	199	202	122	122	94	103	145	153	137	161	142	146	239	259	290	290
CST32	Periphery	M	A	220	220	119	128	94	94	149	149	137	169	146	150	239	251	290	294
CST33	Periphery	F	A	205	220	122	128	94	97	153	157	137	165	138	150	239	251	290	294
CST34	Periphery	M	PUP	205	211	122	125	94	94	145	153	161	165	130	138	239	255	290	290
CST35	Periphery	F	PUP	196	220	125	125	94	94	145	153	129	157	134	146	239	239	290	290
CST36	Periphery	M	A	196	211	125	131	103	94	153	157	129	129	146	146	239	251	290	290
CST37	Periphery	F	A	196	211	119	125	94	94	153	153	157	165	134	150	259	259	290	290
CST38	Periphery	F	A	211	220	119	128	94	94	149	157	137	137	134	138	247	247	290	294
CST39	Periphery	M	A	196	202	122	122	94	97	145	149	137	149	142	146	239	247	290	294
CST40	Periphery	M	A	211	220	122	125	94	103	153	157	157	177	138	142	239	239	290	290
CST41	Periphery	M	A	199	220	125	131	94	103	145	145	137	161	138	138	239	239	286	290
CST42	Periphery	M	PUP	199	202	122	125	94	94	153	157	137	177	130	142	239	239	290	290
CST43	Periphery	F	A	193	199	122	125	97	109	145	153	157	157	146	158	235	239	286	290
CST44	Periphery	F	PUP	193	211	125	125	94	109	149	153	137	137	146	158	235	239	290	290
CST45	Periphery	F	A	199	199	119	125	94	94	153	157	137	169	130	138	247	247	290	290
CST46	Periphery	F	A	199	220	122	128	94	97	149	149	137	137	126	146	235	259	290	290
CST47	Periphery	F	PUP	199	220	122	125	94	97	145	149	137	157	126	138	235	251	286	290
CST48	Periphery	M	A	199	199	125	128	94	94	153	153	157	157	150	150	239	243	290	290
CST49	Periphery	F	A	220	220	122	128	94	94	149	153	137	153	146	146	247	247	286	290
CST50	Periphery	F	A	193	196	125	125	94	94	153	153	137	137	130	146	239	239	290	294
CST51	Periphery	F	PUP	193	196	119	125	94	94	153	157	137	157	142	146	239	239	290	294
CST52	Periphery	F	A	199	220	122	128	94	97	145	149	161	165	126	150	247	247	286	290
CST53	Periphery	F	A	193	199	119	128	103	103	153	153	137	165	134	138	243	255	290	294
CST54	Periphery	F	PUP	199	220	197	125	97	103	153	153	137	153	126	134	243	255	290	294
CST55	Periphery	F	A	193	220	122	128	94	94	149	153	169	173	126	126	239	255	286	290
CST56	Periphery	M	A	196	205	122	125	94	103	153	153	137	153	138	146	239	243	290	294
CST57	Periphery	F	A	202	211	119	128	94	94	145	157	137	177	138	142	239	255	290	290
CST58	Periphery	F	PUP	202	211	119	125	94	94	145	153	137	177	138	142	239	251	290	290
CST59	Periphery	F	A	211	220	122	128	94	103	149	153	129	137	134	138	239	259	290	290
CST60	Periphery	F	PUP	211	220	122	128	94	94	145	153	129	137	138	146	239	243	290	294
CST61	Periphery	F	A	202	220	119	122	103	109	149	153	157	169	130	138	239	239	286	294
CST62	Periphery	F	PUP	193	220	122	122	94	94	149	153	137	173	126	146	239	255	290	290
CST63	Periphery	F	PUP	211	220	119	122	94	103	145	153	129	169	130	146	239	239	286	290
CST64	Periphery	F	PUP	202	220	122	128	94	97	145	149	137	161	142	150	239	239	286	290
CST65	Periphery	F	A	199	202	122	131	94	103	145	153	157	173	138	158	239	247	290	290
CST66	Periphery	M	A	205	220	122	128	94	103	145	153	137	153	138	154	239	243	290	294
CST67	Periphery	M	PUP	220	220	122	128	97	103	145	149	161	165	126	150	255	255	290	294
CST68	Periphery	M	PUP	199	220	122	125	94	94	145	153	169	173	142	158	239	239	290	290
CST69	Periphery	F	A	205	220	125	125	94	115	145	153	137	157	150	150	235	243	290	294
CST70	Periphery	M	PUP	193	199	122	125	94	94	145	157	153	157	126	142	239	239	290	290
CST71	Periphery	F	A	193	220	119	122	94	94	145	157	153	165	126	138	239	247	286	290
CST72	Periphery	M	A	205	220	125	128	94	103	153	153	165	173	138	142	239	243	286	290
CST73	Periphery	M	A	199	205	122	125	94	94	145	145	157	161	138	142	239	243	290	290
CST74	Periphery	F	A	193	220	122	125	94	103	145	153	137	157	126	138	239	247	286	290
CST75	Periphery	F	A	193	205	125	119	94	103	149	157	161	165	138	150	231	239	290	290
CST76	Periphery	F	PUP	193	199	119	125	94	94	145	145	157	157	138	142	239	239	290	290
CST77	Periphery	M	A	205	214	119	125	94	94	145	153	153	161	138	138	251	255	290	290
CST78	Periphery	M	A	199	199	122	128	94	94	145	153	165	169	146	154	239	247	294	294
CST79	Periphery	F	A	202	220	119	125	94	94	149	153	161	177	138	138	235	239	290	290
CST80	Periphery	M	A	211	211	119	131	94	103	153	157	157	157	146	146	239	239	290	290
CST81	Periphery	F	A	220	220	125	128	94	97	153	157	153	165	138	146	243	247	290	290
CST82	Periphery	F	PUP	211	220	125	128	94	103	145	149	153	161	126	138	235	235	290	294
CST83	Periphery	M	PUP	199	211	122	128	94	94	149	153	157	165	142	146	247	247	294	294
CST84	Periphery	M	PUP	199	220	125	128	94	97	153	153	153	165	146	154	243	247	290	294
CST85	Periphery	M	A	199	220	119	125	94	97	149	157	157	161	138	154	255	255	290	294
CST86	Periphery	M	PUP	199	199	122	128	94	94	145	153	165	165	146	146	239	239	290	294
CST87	Periphery	F	A	199	211	119	125	94	103	153	153	137	157	126	138	239	239	290	290
CST88	Periphery	F	A	205	220	125	128	94	94	145	149	137	153	142	154	243	247	290	290
CST89	Periphery	F	A	199	220	119	125	97	97	145	149	157	173	126	138	235	243	294	294
CST90	Periphery	F	PUP	211	211	125	128	103	103	145	153	137	173	126	134	239	239	290	298
CST91	Periphery	F	A	202	220	128	128	94	94	149	157	137	165	122	146	239	247	290	290
CST92	Periphery	M	A	193	205	122	122	94	103	149	153	153	161	142	154	255	267	290	298
CST93	Periphery	F	PUP	211	211	119	125	94	109	145	153	157	165	142	142	243	243	290	290
CST94	Periphery	M	A	193	199	125	128	97	103	153	153	137	137	126	154	239	243	290	290
CST95	Periphery	F	A	199	199	122	128	97	103	145	149	149	153	138	142	243	243	290	290
CST96	Periphery	M	A	193	199	119	125	94	97	149	153	137	149	126	126	239	247	286	294
CST97	Periphery	M	PUP	196	220	122	122	94	103	149	153	137	169	138	138	239	243	286	294
CST98	Periphery	M	A	205	220	125	128	94	94	145	153	137	161	138	158	239	243	286	290
CST99	Periphery	F	PUP	193	205	122	125	94	103	153	153	137	137	142	142	239	243	290	290
CST100	Periphery	F	A	202	220	125	128	97	103	153	153	137	157	130	146	251	255	290	290
SCH1	Periphery	M	A	193	199	122	122	94	94	153	157	137	137	142	142	239	239	286	286
SCH2	Periphery	F	A	196	220	119	125	94	94	153	157	137	157	122	126	235	239	290	290
SCH3	Periphery	M	A	193	211	125	128	94	94	149	157	153	177	138	146	239	243	286	294
SCH4	Periphery	F	A	199	211	122	125	94	97	145	153	129	161	138	146	231	243	290	290
SCH5	Periphery	F	A	199	199	119	128	94	103	153	153	137	161	138	150	239	239	286	290
SCH6	Periphery	M	A	193	199	119	125	94	94	145	153	129	157	126	158	239	243	290	290
SCH7	Periphery	F	A	199	220	122	128	94	94	149	161	153	153	130	146	239	239	290	290
SCH8	Periphery	F	PUP	199	199	122	128	94	103	145	157	137	153	130	142	239	247	286	290
SCH9	Periphery	M	PUP	193	199	122	128	94	94	153	157	137	161	138	142	239	239	286	290
SCH10	Periphery	F	PUP	199	202	122	125	97	97	145	157	137	161	134	138	231	239	290	290
SCH11	Periphery	F	PUP	199	202	128	128	94	97	153	161	137	153	130	134	239	239	290	290
SCH12	Periphery	F	A	199	211	119	128	94	103	145	153	153	157	122	130	239	247	286	290
SCH13	Periphery	F	A	199	211	122	128	94	94	145	153	129	177	126	130	239	239	286	290
SCH14	Periphery	M	A	193	199	119	125	94	94	145	153	129	157	126	158	239	243	290	290
SCH15	Periphery	F	PUP	211	211	122	128	94	94	145	157	129	161	138	150	239	243	290	290
SCH16	Periphery	M	PUP	199	220	122	128	94	94	153	161	137	153	142	146	239	239	286	290
CST4	Periphery	F	A	193	208	116	125	94	103	149	149	137	157	126	138	239	239	286	294
CST6	Periphery	F	A	202	214	128	122	94	106	145	153	161	181	138	150	243	255	290	294
CST7	Periphery	F	A	193	202	119	119	94	103	145	153	137	137	126	146	239	239	290	290
CST9	Periphery	F	A	193	205	122	128	94	103	145	149	157	165	134	150	243	267	286	290
CST10	Periphery	F	A	202	220	122	125	94	94	149	149	153	161	138	146	239	239	290	294
CST11	Periphery	F	A	205	220	119	128	94	94	145	157	137	165	138	146	239	251	290	294
CST12	Periphery	F	A	202	211	125	128	94	94	145	149	157	169	146	146	239	239	286	290
